# Supplementary material for: Risk factors associated with urogenital schistosomiasis: a multilevel assessment approach using an Oversampling Schistosomiasis Survey (SOS) community-based, Plateaux region, Togo 2022
Source: BMJ Public Health. 2025 Feb 26;3(1):e001304. doi: 10.1136/bmjph-2024-001304 (PMC11865785; doi:10.1136/bmjph-2024-001304)
Supplement: online supplemental file 1 [file bmjph-3-1-s001.xlsx]

## Sheet: survey
type	name	label::English
today	date	1. Survey date
start	starttime	2. Survey start time
deviceid	deviceid	3. Device ID number
select_one interviewer	int_id	4. Interviewer name
text	int_id_other	Interviewer name: other
select_one district	district	5. District
select_one subdistrict	subdistrict	6. USP
select_one village	village	7. village
geopoint	geopoint	8. Collect the GPS coordinates.
integer	house_number	9. Please indicate the household number.
select_one interview	interviewed_hh	10. Are you able to interview this house?
select_one not	notint_hh	11. Reason why household not interviewed?
text	notint_oth	12. Reason not interviewed: other
note	note_notint	This household is either empty, unavailable or has refused. Thank whomever you are speaking with, and finalize the form.
select_one yn	consent_hoh	13. Has a responsible adult signed a consent form for the household to participate?
note	note_noconsent	This household has not consented to participate. Thank them and end the interview. Finalize the form.
text	hoh_name	14. What is the name of the head of household?
integer	num_adults	15. How many people aged 15 and older live in the household?
note	note_details	Please enter details for each adult household member in turn
integer	num_SAC	16. How many children aged 5 to 14 years live in the household?
note	note_details_SAC	Please enter details for each SAC household member in turn
begin repeat	household_members_SAC	Individual questions for all SAC in the househould
select_one sex	sex_SAC	16.1 What is SAC gender?
integer	age_SAC	16.2 What is SAC age?
select_one yn	sleep_last_SAC	16.3 Did SAC stay here last night?
end repeat
note	note_equity_wash	Before we discuss schistosomiasis, we have a few short questions about household.
begin group	Household_questions2	Equity questions
select_one wall	equity_walls	E1. OBSERVATION ONLY - what are the wall materials of the household's main building?
select_one ynr	equity_elec	E2. Does your household have electricity?
text	equity_elec_source	Specify the source of electricity or the type of electricity.
select_one yndkr	equity_fridge	E3. In your household, do you have a refridgerator?
select_one fuel	equity_cooking	E4. In your household, what fuel do you use for cooking?
end group
begin group	Household_questions3	WASH questions
select_one water	water_source	W1. What is the main source of drinking water for members of your household?
text	water_source_other	W1a. If answered other, please write what other is defined as:
select_one water	water_cook	W2. What is the main source of water used by members of your household for other purposes, such as cooking and hand washing?
text	water_cook_other	W2a. If answered other, please write what other is defined as:
select_one collected	water_coll	W3. Where is your drinking water collected from?
select_one time	water_time	W4. How long does it take to go there, get water and come back?
integer	water_timemin	W4a. If answered Number in minutes please record the number of minutes below
select_one available	water_avail	W5. In the last month, has there been any time when your household did not have sufficient quantities of drinking water when needed?
end group
select_one toilet	sanit_facil	S1. What kind of toilet facility do members of your household usually use?
text	sanit_facil_other	S1a. If answered other, please write what other is defined as:
select_one yn	sanit_shared	S2. Do you share this facility with other who are not members of your household?
select_one collected	sanit_locat	S3. Where is the toilet located?
select_one emptied	sanit_empty	S5. Has your (pit latrine or septic tank) ever been emptied?
select_one contents	sanit_dis	S6. The last time it was emptied, where were the contents emptied to?
text	sanit_dis_other	S6a. If answered other, please write what other is defined as:
select_one wash	hhold_clothes	H1. Where does your household usually wash clothes?
select_one yndkr	hhold_fish	H2. In the past year, has any member of your household earned money from fishing?
select_one yndkr	hhold_crops1	H3. In the past year, did any member of your household grow crops in land that was flooded?
select_one yndkr	hhold_crops2	H3. In the past year, did any member of your household grow crops in land irrigated by water other than rain? For example, from dug canals, using pumps, or manual watering with buckets?
note	note_ind	Thanks for answering those questions. We can now move to enroll the selected individuals from your household
note	ind_selection_note	We would first like to speak with adults selected at random.
note	note_children	Thanks for answering those questions. We can now move on to enroll the school aged children living in your household.
note	sac_selection_notea	We would first like to speak with SAC selected at random.
integer	sac_accunt	How many SAC are selection in this household?
begin repeat	sac_selection	Individual questions for all SAC in the househould
select_one yn	SACx_assent	Has this child provided assent to take part?
text	SAC1_pd_name	SAC1. Child name
integer	SAC1_pd_age	SAC2. What is ${SAC1_pd_name}'s age?
select_one sex	SAC1_pd_sex	SAC3. What is ${SAC1_pd_name}'s gender?
select_one yn	SAC1_pd_present	SAC4. ${SAC1_pd_name}'s present?
select_one yn	SAC1_pd_play	SAC5. Did ${SAC1_pd_name} / did you bathe, swim or play in nearby rivers, streams or ponds in the last week?
select_one yn	SAC1_pd_fish	SAC6. Did ${SAC1_pd_name} / did you go fishing in nearby rivers, streams or ponds in the last week?
select_one attend	SAC1_pd_school	SAC7. Does ${SAC1_pd_name} attend school?
select_one yndkr	SAC_pd_schvillage	SAC_7b. Is the school in this village?
select_one village_school	SAC1_pd_sch_othervillage	SAC8. In which village is the school located?
text	SAC1_pd_other	SAC9. If the village name isn't in the list or if the school is in a different district, please write the name of the village given to you.
note	note_sampling	Check that you’re using the right stickers (sequential for a household as far as possible), and stick one to the assent sheet and a matching one on the lid of the pot. ON THE NEXT SCREEN, SCAN THE STICKER ON THE POT BEFORE HANDING OVER TO THE CHILD. Provide instructions on how to collect the sample.
barcode	SAC1_barcode_scan	Scan the sticker on the sample pot before handing to the child.
string	SAC1_barcode_manual	Manually enter the numbers on the sticker if you are unable to scan the sticker
string	SAC1_barcode_manual_confirm	Confirm the Sample ID number
calculate	SAC_urine_id
note	continue	Continue this form after the samples have been collected
select_one yn	SAC1_sample	SAC10. Received sample from ${SAC1_pd_name}?
barcode	SAC1_barcode_scan_2	Barcode Scan
string	SAC1_barcode_manual_2	Manually enter the numbers on the sticker if you are unable to scan the sticker
string	SAC1_barcode_manual_confirm_2	Confirm the Sample ID number
calculate	SAC_urine_id_2
select_one not_able	SAC1_sample_whynot	SAC11. Please explain why you have not received a sample from ${SAC1_pd_name}
select_one yn	confirm_DBS	confirm if you receive de DBS from ${SAC1_pd_name}
end repeat
note	end	This is the end of the household survey form
